# Supplementary material for: Comprehensive analysis of putative dihydroflavonol 4-reductase gene family in tea plant
Source: PLoS One. 2019 Dec 26;14(12):e0227225. doi: 10.1371/journal.pone.0227225 (PMC6932780; doi:10.1371/journal.pone.0227225)
Supplement: S2 File — (XLSX) [file pone.0227225.s003.xlsx]

## Sheet: Primer
Primers for isolating CsDFRs from cDNA and cloning them into pMD-18T
CsDFRa-u5.1	CCAATTTTTTCACATTTTAATCCCATC
CsDFRa-u3.1	ATACCAAACCTCATTGTTATCGATA
CsDFRa-u5.2	ATGAAAGACTCTGTTGCTTCTG
CsDFRa-u3.2	CTCTTTTATATTTAAACCTTGTTGCCA
CsDFRb1-u5.1	GCTCTGCAACCATGAATAAAAG
CsDFRb1-u3.1	CTTCAATGTACTACTCACATGAGA
CsDFRb1-u5.2	CCCTAAACTTCTCAAC
CsDFRb1-u3.2	AAATGTCTCGGTCTG
CsDFRb2-u5.1	TGTCCGTCTCATAAT
CsDFRb2-u3.1	TAAATGCAATTTCCCT
CsDFRb2-u5.2	TCTGATTATGATCCATAGAGAATTCT
CsDFRb2-u3.2	ACCATATCAAACATAGATTTGCG
CsDFRb3-u5.1	TCTGCATCAACTTTGATTAACATC
CsDFRb3-u3.1	CTACAATTGATCAACATCCATATCA
CsDFRb3-u5.2	GGCATTCAAGTCATCATCTATTC
CsDFRb3-u3.2	CAAACATAGCTCTCCATATTCTAAAT
CsDFRc-u5.1	CACACAAATCTATCTGTTGAGAC
CsDFRc-u3.1	ATTCTGTGCCTATATTGGCG
CsDFRc-u5.2	TTCACAGAGAAACAGGAAAAATG
CsDFRc-u3.2	GCAATCTAGTTTACAGTAGGACA
CsDFRd-u5.1	CAACATCACTGGTTTGACTTTG
CsDFRd-u3.1	ACTCATATCATGATAGGCTGCT
Primers for cloning CsDFRs into pET-32a
CsDFRa-e51	tatcggatccgaattcATGAAAGACTCTGTT
CsDFRa_long-e31	ccgcaagcttgtcgacAACCTTGTTGCCA
CsDFRa_short-e31	ccgcaagcttgtcgacGTTTTCTGCAAAAGA
CsDFRb1-e51	tatcggatccgaattcATGGAAGTAGTGGA
CsDFRb1-e31	ccgcaagcttgtcgacTAGAGATGGCATCT
CsDFRb2-e51	tatcggatccgaattcATGGAAGAAGAAGAA
CsDFRb2-e31	ccgcaagcttgtcgacTAGTTGCAACATCC
CsDFRb3-e51	tatcggatccgaattcATGGAAGGAGGAG
CsDFRb3-e31	ccgcaagcttgtcgacTAGTGTCAACCACC
CsDFRc-e51	tatcggatccgaattcATGGAAGATACAAAAAG
CsDFRc-e31	ccgcaagcttgtcgacGTTTACAGTAGGACA
CsDFRd-e51	tatcggatccgaattcATGAGGGTGTTGG
CsDFRd-e31	ccgcaagcttgtcgacGTATTTTATCAAGCCCA
Primers for cloning CsDFRa with or without transmembrane domain into pSAT6-EYFP-N1
CsDFRa-y51	ctcgagctcaagcttcATGAAAGACTCTGTTG
CsDFRaΔ87-y51	ctcgagctcaagcttcATGGTCATGAGGCTGC
CsDFRa_long-y31	gtcgactgcagaattcAACCTTGTTGCCAT
Primers for dot mutants of CsDFRa
CsDFRaN141D1-31	gtcAACAGTTCCAGCA
CsDFRaN141D2-51	GCTGGAACTGTTgacGTCCAGGAACACC
CsDFRaN141A1-31	agcAACAGTTCCAGCA
CsDFRaN141A2-51	GCTGGAACTGTTgctGTCCAGGAACACC
Primers for vector linearization
vET-32aSal1-5.1	GTCGACAAGCTTGCGGCC
vET-32aEcoR1-3.1	GAATTCGGATCCGATATCAGCCA
vYFPnoMEcoR1-5.1	GAATTCTGCAGTCGACGGTACCG
vYFPnoMHind3-3.1	GAAGCTTGAGCTCGAGATCTGAGT

## Sheet: gff3_mRNA
# To draw a gene structure picture, paste the following information into the "Gene Features" window (Format: GTF/GFF3) on the Gene Structure Display Server (GSDS: http://gsds.cbi.pku.edu.cn/)
Scaffold1618	maker	mRNA	1281596	1287960	.	+	.	ID=CsDFRa;
Scaffold1618	maker	five_prime_UTR	1281596	1281797	.	+	.	Parent=CsDFRa;
Scaffold1618	maker	CDS	1281798	1281939	.	+	2	Parent=CsDFRa;
Scaffold1618	maker	CDS	1282066	1282235	.	+	0	Parent=CsDFRa;
Scaffold1618	maker	CDS	1285069	1285263	.	+	0	Parent=CsDFRa;
Scaffold1618	maker	CDS	1286117	1286276	.	+	2	Parent=CsDFRa;
Scaffold1618	maker	CDS	1286378	1286570	.	+	1	Parent=CsDFRa;
Scaffold1618	maker	CDS	1287581	1287743	.	+	.	Parent=CsDFRa;
Scaffold1618	maker	three_prime_UTR	1287744	1287960	.	+	.	Parent=CsDFRa;
Scaffold349	maker	mRNA	1768565	1773396	.	-	.	ID=CsDFRb1;
Scaffold349	maker	five_prime_UTR	1773283	1773396	.	-	.	Parent=CsDFRb1;
Scaffold349	maker	CDS	1773135	1773282	.	-	2	Parent=CsDFRb1;
Scaffold349	maker	CDS	1772878	1773050	.	-	0	Parent=CsDFRb1;
Scaffold349	maker	CDS	1771608	1771802	.	-	0	Parent=CsDFRb1;
Scaffold349	maker	CDS	1769819	1769978	.	-	2	Parent=CsDFRb1;
Scaffold349	maker	CDS	1769539	1769731	.	-	1	Parent=CsDFRb1;
Scaffold349	maker	CDS	1768973	1769138	.	-	.	Parent=CsDFRb1;
Scaffold349	maker	three_prime_UTR	1768565	1768972	.	-	.	Parent=CsDFRb1;
Scaffold7032	maker	mRNA	132927	135525	.	-	.	ID=CsDFRb2;
Scaffold7032	maker	five_prime_UTR	135421	135525	.	-	.	Parent=CsDFRb2;
Scaffold7032	maker	CDS	135282	135420	.	-	2	Parent=CsDFRb2;
Scaffold7032	maker	CDS	135026	135195	.	-	0	Parent=CsDFRb2;
Scaffold7032	maker	CDS	134732	134941	.	-	0	Parent=CsDFRb2;
Scaffold7032	maker	CDS	133838	133997	.	-	2	Parent=CsDFRb2;
Scaffold7032	maker	CDS	133330	133522	.	-	1	Parent=CsDFRb2;
Scaffold7032	maker	CDS	133075	133237	.	-	.	Parent=CsDFRb2;
Scaffold7032	maker	three_prime_UTR	132927	133074	.	-	.	Parent=CsDFRb2;
Scaffold7032	maker	mRNA	102619	108532	.	-	.	ID=CsDFRb3;
Scaffold7032	maker	five_prime_UTR	108303	108532	.	-	.	Parent=CsDFRb3;
Scaffold7032	maker	CDS	108170	108302	.	-	2	Parent=CsDFRb3;
Scaffold7032	maker	CDS	107891	108063	.	-	0	Parent=CsDFRb3;
Scaffold7032	maker	CDS	106505	106702	.	-	0	Parent=CsDFRb3;
Scaffold7032	maker	CDS	106030	106190	.	-	2	Parent=CsDFRb3;
Scaffold7032	maker	CDS	103081	103274	.	-	1	Parent=CsDFRb3;
Scaffold7032	maker	CDS	102827	102987	.	-	.	Parent=CsDFRb3;
Scaffold7032	maker	three_prime_UTR	102619	102826	.	-	.	Parent=CsDFRb3;
Scaffold984	maker	mRNA	1311364	1314441	.	-	.	ID=CsDFRc_cp1;
Scaffold984	maker	five_prime_UTR	1314350	1314441	.	-	.	Parent=CsDFRc_cp1;
Scaffold984	maker	CDS	1314190	1314349	.	-	2	Parent=CsDFRc_cp1;
Scaffold984	maker	CDS	1312938	1313105	.	-	2	Parent=CsDFRc_cp1;
Scaffold984	maker	CDS	1312640	1312857	.	-	0	Parent=CsDFRc_cp1;
Scaffold984	maker	CDS	1312394	1312553	.	-	2	Parent=CsDFRc_cp1;
Scaffold984	maker	CDS	1311707	1311917	.	-	1	Parent=CsDFRc_cp1;
Scaffold984	maker	CDS	1311471	1311627	.	-	.	Parent=CsDFRc_cp1;
Scaffold984	maker	three_prime_UTR	1311364	1311470	.	-	.	Parent=CsDFRc_cp1;
Scaffold1059	maker	mRNA	578775	584936	.	+	.	ID=CsDFRc_cp2;
Scaffold1059	maker	five_prime_UTR	578775	578866	.	+	.	Parent=CsDFRc_cp2;
Scaffold1059	maker	CDS	578867	579026	.	+	2	Parent=CsDFRc_cp2;
Scaffold1059	maker	CDS	582620	582787	.	+	2	Parent=CsDFRc_cp2;
Scaffold1059	maker	CDS	582868	583085	.	+	0	Parent=CsDFRc_cp2;
Scaffold1059	maker	CDS	583172	583331	.	+	2	Parent=CsDFRc_cp2;
Scaffold1059	maker	CDS	584400	584610	.	+	1	Parent=CsDFRc_cp2;
Scaffold1059	maker	CDS	584688	584844	.	+	.	Parent=CsDFRc_cp2;
Scaffold1059	maker	three_prime_UTR	584845	584936	.	+	.	Parent=CsDFRc_cp2;
Scaffold3763	maker	mRNA	213889	225696	.	-	.	ID=CsDFRd;
Scaffold3763	maker	five_prime_UTR	225546	225696	.	-	.	Parent=CsDFRd;
Scaffold3763	maker	CDS	225270	225545	.	-	0	Parent=CsDFRd;
Scaffold3763	maker	CDS	224999	225157	.	-	0	Parent=CsDFRd;
Scaffold3763	maker	CDS	215597	215761	.	-	0	Parent=CsDFRd;
Scaffold3763	maker	CDS	214562	214867	.	-	0	Parent=CsDFRd;
Scaffold3763	maker	CDS	214114	214254	.	-	.	Parent=CsDFRd;
Scaffold3763	maker	three_prime_UTR	213889	214253	.	-	.	Parent=CsDFRd;

## Sheet: nwk
# To add a phylogenetic tree to the gene structure picture, paste the following information into the "Output (Phylogenetic Tree/Order)" window on the Gene Structure Display Server (GSDS: http://gsds.cbi.pku.edu.cn/) (Single quotes for 'CsDFRc_cp1' and 'CsDFRc_cp2' should be removed)
((((CsDFRa:0.71147988,CsDFRb1:0.69867600)0.4130:0.09516536,CsDFRb3:0.46893639)0.5810:0.11318834,CsDFRb2:0.26385382)0.5720:0.05656201,(CsDFRd:0.90782738,(CsDFRc_cp1:0.04287735,CsDFRc_cp2:0.03505033)1.0000:0.64327505)0.5720:0.06856822);

## Sheet: Promoter
Promoter analysis of putative CsDFRs												Counts of elements for each signal
Signal type	Signal	Element	Function *	CsDFRa	CsDFRb1	CsDFRb2	CsDFRb3	CsDFRc_cp1	CsDFRc_cp2	CsDFRd		Signal type	Signal	CsDFRa	CsDFRb1	CsDFRb2	CsDFRb3	CsDFRc_cp1	CsDFRc_cp2	CsDFRd
Hormone	abscisic acid	ABRE	cis-acting element involved in the abscisic acid responsiveness	9	4	12						Hormone	abscisic acid	11	6	12	0	0	0	0
	abscisic acid	ABRE3a		1	1								abscisic acid
	abscisic acid	ABRE4		1	1								abscisic acid
	auxin	AuxRR-core	cis-acting regulatory element involved in auxin responsiveness	1			1			1			auxin	2	0	1	1	0	0	1
	auxin	TGA-element	auxin-responsive element	1		1							auxin
	gibberellin	CARE	GA-responsive elements					1					gibberellin	0	0	3	0	3	1	1
	gibberellin	GARE-motif	gibberellin-responsive elements					1	1				gibberellin
	gibberellin	P-box	gibberellin-responsive element			2		1		1			gibberellin
	gibberellin	TATC-box	cis-acting element involved in gibberellin-responsiveness			1							gibberellin
	MeJA	CGTCA-motif	cis-acting regulatory element involved in the MeJA-responsiveness	1	4			2	1	1			MeJA	2	8	0	0	4	2	2
	MeJA	TGACG-motif	cis-acting regulatory element involved in the MeJA-responsiveness	1	4			2	1	1			MeJA
	salicylic acid	TCA		1		1		2	1	1			salicylic acid	1	0	2	0	3	2	3
	salicylic acid	TCA-element	cis-acting element involved in salicylic acid responsiveness			1		1	1	2			salicylic acid
Stress	anoxia	ARE	cis-acting regulatory element essential for the anaerobic induction	1		6	4		4	1		Stress	anoxia	2	0	6	4	0	4	1
	anoxia	GC-motif	enhancer-like element involved in anoxic specific inducibility	1									anoxia
	cold	LTR	cis-acting element involved in low-temperature responsiveness					1					cold	0	0	0	0	1	0	0
	drought	DRE core	dehydration-responsive element					1					drought	0	0	0	0	2	2	1
	drought	MBS	MYB binding site involved in drought-inducibility					1	2	1			drought
	light	3-AF1 binding site	light responsive element	1			1						light	19	13	13	11	10	10	14
	light	AAAC-motif	light responsive element	1									light
	light	ACA-motif	part of gapA in (gapA-CMA1) involved with light responsiveness	1									light
	light	AE-box	light responsive element					2					light
	light	ATC-motif	part of a conserved DNA module involved in light responsiveness							1			light
	light	ATCT-motif	part of a conserved DNA module involved in light responsiveness	1									light
	light	Box 4	part of a conserved DNA module involved in light responsiveness	5	4		8	2	2				light
	light	box S	light responsive element		1					1			light
	light	GA-motif	part of a light responsive element				1	2	1				light
	light	GATA-motif	part of a light responsive element						1	3			light
	light	G-Box	cis-acting regulatory element involved in light responsiveness	4	1	6				1			light
	light	G-box	cis-acting regulatory element involved in light responsiveness	6	4	4							light
	light	GT1-motif	light responsive element			1			1	2			light
	light	I-box	part of a light responsive element			2	1	2	1	3			light
	light	LAMP-element	part of a light responsive element						2				light
	light	MRE	MYB binding site involved in light responsiveness		1				1				light
	light	Sp1	light responsive element					1	1	2			light
	light	TCT-motif	part of a light responsive element		2			1		1			light
	oxidative	as-1	oxidative stress-responsive element (activation sequence-1)	1	4			2	1	1			oxidative	1	7	1	1	2	3	1
	oxidative	ERE	oxidative stress responsive elements		3	1	1		2				oxidative
	stress	TC-rich repeats	cis-acting element involved in defense and stress responsiveness		2								stress	0	8	2	4	2	1	9
	stress	STRE	stress responsive element		6	2	4	2	1	9			stress
	wound	WRE3	Wound-responsive element	2	5	1			1	2			wound	2	5	2	0	0	1	2
	wound	WUN-motif	Wound-responsive element			1							wound
Tissue	meristem	CAT-box	cis-acting regulatory element related to meristem expression		3		1	1		1		Tissue	meristem	0	3	0	1	1	0	1
	root	motif I	cis-acting regulatory element root specific		1								root	0	1	0	0	0	0	0
	seed	AAGAA-motif	cis-element involved in seed specific expression	4									seed	4	0	0	0	0	0	0
	vascular	AC-I	essential for vascular-specific expression		1								vascular	0	2	0	0	0	0	0
	vascular	AC-II	essential for vascular-specific expression		1								vascular
Others	circadian	circadian	cis-acting regulatory element involved in circadian control					1				Others	circadian	0	0	0	0	1	0	0
	zein	O2-site	cis-acting regulatory element involved in zein metabolism regulation (Opaque-2 site)		1	1	5						zein	0	1	1	5	0	0	0
		MYB		3	3	1	1	4	3	4			MYB	4	6	2	2	7	7	8
		Myb		1				2	2	1
		MYB recognition site			1
		Myb-binding site						1	1	1
		MYB-like sequence			1	1	1		1	2
		CCAAT-box	MYBHv1 binding site		1
		MYC		7	1	2	1	4	4	2			MYC	8	1	2	2	5	4	3
		Myc		1			1	1		1
		W box	WRKY binding site		1		3	1	1				WRKY	0	1	0	3	1	1	0
		AT~TATA-box		23		8	11		1				transcription	175	63	102	153	73	91	38
		TATA		3		2		1	2
		TATA-box	core promoter element around -30 of transcription start	105	46	56	104	46	53	5
		AT-rich sequence	element for maximal elicitor-mediated activation (2copies)				1
		CAAT-box	common cis-acting element in promoter and enhancer regions	44	17	36	37	26	35	33
* Function entries with links indicate references searched by ourselves, and others are from PlantCARE.

## Sheet: BED_promoter
# To draw a piciture of cis-elements in the promoters of putative CsDFRs, paste the following information into the "Gene Features" window (Format: BED) on the Gene Structure Display Server (GSDS: http://gsds.cbi.pku.edu.cn/). Note: the so-called "CDS" is just for drawing, not real CDS.
CsDFRa	1	2000	CDS	.
CsDFRb1	1	1674	CDS	.
CsDFRb2	1	2000	CDS	.
CsDFRb3	1	2000	CDS	.
CsDFRc_cp1	1	2000	CDS	.
CsDFRc_cp2	1	2000	CDS	.
CsDFRd	1	2000	CDS	.
CsDFRa	1772	1778	ABA	.
CsDFRa	1446	1452	ABA	.
CsDFRa	789	795	ABA	.
CsDFRa	589	596	Auxin	.
CsDFRa	1468	1474	Auxin	.
CsDFRa	1797	1802	MeJA	.
CsDFRa	1204	1214	SA	.
CsDFRa	1938	1949	Light	.
CsDFRa	1329	1335	Light	.
CsDFRa	1298	1304	Light	.
CsDFRa	1446	1452	Light	.
CsDFRa	1772	1778	Light	.
CsDFRa	1446	1452	Light	.
CsDFRa	784	794	Light	.
CsDFRa	1772	1778	Light	.
CsDFRb1	1149	1159	ABA	.
CsDFRb1	1155	1161	ABA	.
CsDFRb1	1396	1401	ABA	.
CsDFRb1	1395	1401	ABA	.
CsDFRb1	37	42	MeJA	.
CsDFRb1	57	62	MeJA	.
CsDFRb1	337	342	MeJA	.
CsDFRb1	232	237	MeJA	.
CsDFRb1	1352	1358	Light	.
CsDFRb1	948	954	Light	.
CsDFRb1	835	841	Light	.
CsDFRb1	914	920	Light	.
CsDFRb1	1155	1161	Light	.
CsDFRb1	1581	1591	Light	.
CsDFRb1	1395	1401	Light	.
CsDFRb1	1155	1161	Light	.
CsDFRb1	787	794	Light	.
CsDFRb1	1519	1525	Light	.
CsDFRb1	343	350	Light	.
CsDFRb2	1626	1632	ABA	.
CsDFRb2	1510	1516	ABA	.
CsDFRb2	997	1002	ABA	.
CsDFRb2	1504	1514	ABA	.
CsDFRb2	595	605	ABA	.
CsDFRb2	1446	1453	Gibberellin	.
CsDFRb2	1045	1051	Auxin	.
CsDFRb2	1510	1516	Light	.
CsDFRb2	1626	1632	Light	.
CsDFRb2	1115	1121	Light	.
CsDFRb2	1626	1632	Light	.
CsDFRb2	1510	1516	Light	.
CsDFRb2	1827	1833	Light	.
CsDFRb2	1224	1235	Light	.
CsDFRb3	425	436	Light	.
CsDFRb3	1743	1749	Light	.
CsDFRb3	1478	1484	Light	.
CsDFRb3	1202	1208	Light	.
CsDFRb3	1940	1948	Light	.
CsDFRb3	1937	1946	Light	.
CsDFRc_cp1	599	606	Gibberellin	.
CsDFRc_cp1	707	712	MeJA	.
CsDFRc_cp1	1579	1584	MeJA	.
CsDFRc_cp1	904	914	SA	.
CsDFRc_cp1	1477	1485	Light	.
CsDFRc_cp1	1805	1811	Light	.
CsDFRc_cp1	1878	1884	Light	.
CsDFRc_cp1	1887	1895	Light	.
CsDFRc_cp1	133	144	Light	.
CsDFRc_cp1	49	60	Light	.
CsDFRc_cp1	1036	1042	Light	.
CsDFRc_cp2	694	699	MeJA	.
CsDFRc_cp2	717	727	SA	.
CsDFRc_cp2	1833	1839	Light	.
CsDFRc_cp2	1878	1884	Light	.
CsDFRc_cp2	1887	1895	Light	.
CsDFRc_cp2	1145	1156	Light	.
CsDFRc_cp2	1082	1088	Light	.
CsDFRc_cp2	1302	1308	Light	.
CsDFRd	645	652	Auxin	.
CsDFRd	869	874	MeJA	.
CsDFRd	434	444	SA	.
CsDFRd	747	757	SA	.
CsDFRd	1425	1435	SA	.
CsDFRd	224	235	Light	.
CsDFRd	1963	1970	Light	.
CsDFRd	713	719	Light	.
CsDFRd	711	718	Light	.
CsDFRd	1380	1391	Light	.
CsDFRd	1319	1327	Light	.
CsDFRd	1742	1752	Light	.
CsDFRd	1754	1760	Light	.
CsDFRa	203	209	ABA	.
CsDFRa	1453	1458	ABA	.
CsDFRa	679	685	ABA	.
CsDFRa	1779	1784	ABA	.
CsDFRa	796	801	ABA	.
CsDFRa	204	209	ABA	.
CsDFRa	680	685	ABA	.
CsDFRa	795	801	ABA	.
CsDFRa	1802	1807	MeJA	.
CsDFRa	773	785	Light	.
CsDFRa	1892	1905	Light	.
CsDFRa	1881	1891	Light	.
CsDFRa	56	62	Light	.
CsDFRa	184	190	Light	.
CsDFRa	87	93	Light	.
CsDFRa	203	209	Light	.
CsDFRa	679	685	Light	.
CsDFRa	203	209	Light	.
CsDFRa	679	685	Light	.
CsDFRa	795	801	Light	.
CsDFRb1	1162	1167	ABA	.
CsDFRb1	1401	1407	ABA	.
CsDFRb1	342	347	MeJA	.
CsDFRb1	237	242	MeJA	.
CsDFRb1	62	67	MeJA	.
CsDFRb1	42	47	MeJA	.
CsDFRb1	1160	1169	Light	.
CsDFRb1	1066	1072	Light	.
CsDFRb2	1633	1638	ABA	.
CsDFRb2	1517	1522	ABA	.
CsDFRb2	1122	1127	ABA	.
CsDFRb2	991	996	ABA	.
CsDFRb2	990	996	ABA	.
CsDFRb2	608	613	ABA	.
CsDFRb2	607	613	ABA	.
CsDFRb2	418	425	Gibberellin	.
CsDFRb2	1973	1983	SA	.
CsDFRb2	1425	1435	SA	.
CsDFRb2	607	613	Light	.
CsDFRb2	1002	1008	Light	.
CsDFRb2	990	996	Light	.
CsDFRb2	607	613	Light	.
CsDFRb2	990	996	Light	.
CsDFRb2	649	659	Light	.
CsDFRb3	137	144	Auxin	.
CsDFRb3	932	938	Light	.
CsDFRb3	491	497	Light	.
CsDFRb3	744	750	Light	.
CsDFRb3	413	419	Light	.
CsDFRb3	666	672	Light	.
CsDFRc_cp1	897	905	Gibberellin	.
CsDFRc_cp1	1966	1973	Gibberellin	.
CsDFRc_cp1	1584	1589	MeJA	.
CsDFRc_cp1	712	717	MeJA	.
CsDFRc_cp1	1939	1949	SA	.
CsDFRc_cp1	292	302	SA	.
CsDFRc_cp1	1797	1805	Light	.
CsDFRc_cp1	1760	1768	Light	.
CsDFRc_cp1	852	858	Light	.
CsDFRc_cp2	1966	1973	Gibberellin	.
CsDFRc_cp2	699	704	MeJA	.
CsDFRc_cp2	1939	1949	SA	.
CsDFRc_cp2	393	404	Light	.
CsDFRc_cp2	756	764	Light	.
CsDFRc_cp2	800	808	Light	.
CsDFRd	18	25	Gibberellin	.
CsDFRd	874	879	MeJA	.
CsDFRd	33	41	Light	.
CsDFRd	1349	1360	Light	.
CsDFRd	1403	1410	Light	.
CsDFRd	1740	1746	Light	.
CsDFRd	778	784	Light	.
CsDFRd	675	682	Light	.
